# Supplementary material for: Marginal Zinc Deficiency Promotes Pancreatic Islet Enlargement While Zinc Supplementation Improves the Pancreatic Insulin Response in Zucker Diabetic Fatty Rats
Source: Nutrients. 2024 Jun 10;16(12):1819. doi: 10.3390/nu16121819 (PMC11206688; doi:10.3390/nu16121819)
Supplement: Supplementary file 1 [file nutrients-16-01819-s001.zip]

Archive with 1 entries (1 files):
- nutrients-3021247-supplementary.pdf
